# Supplementary material for: Effectiveness of a field trap barrier system for controlling Aedes albopictus: a “removal trapping” strategy
Source: Parasit Vectors. 2018 Feb 20;11:101. doi: 10.1186/s13071-018-2691-1 (PMC5819175; doi:10.1186/s13071-018-2691-1)
Supplement: Supplementary file 3 — Table S1. Database of the results analyzed in the present study. (XLSX 22 kb) [file 13071_2018_2691_MOESM3_ESM.xlsx]

## Sheet: SI 3
	Table S1 Database of the results analysed in the present study
	Site	Date	Captures	Treatment	Observations	Day	Week	PrePost
	Trap barrier 1	2016-07-04	8	Trap barrier		1	1	Pre
	Trap barrier 2	2016-07-04	5	Trap barrier		1	1	Pre
	Control 2	2016-07-04	3	Control		1	1	Pre
	Control 1	2016-07-04	5	Control		1	1	Pre
	Trap barrier 1	2016-07-05	7	Trap barrier		2	1	Pre
	Control 3	2016-07-05	1	Control		2	1	Pre
	Trap barrier 3	2016-07-05	NA	Trap barrier	storm	2	1	Pre
	Control 1	2016-07-05	6	Control		2	1	Pre
	Trap barrier 2	2016-07-06	1	Trap barrier		3	1	Pre
	Control 3	2016-07-06	0	Control		3	1	Pre
	Control 2	2016-07-06	4	Control		3	1	Pre
	Trap barrier 3	2016-07-06	3	Trap barrier		3	1	Pre
	Trap barrier 2	2016-07-07	3	Trap barrier		4	1	Pre
	Control 3	2016-07-07	2	Control		4	1	Pre
	Control 2	2016-07-07	7	Control		4	1	Pre
	Trap barrier 3	2016-07-07	6	Trap barrier		4	1	Pre
	Trap barrier 1	2016-07-08	5	Trap barrier		5	1	Pre
	Trap barrier 2	2016-07-08	6	Trap barrier		5	1	Pre
	Control 2	2016-07-08	7	Control		5	1	Pre
	Control 1	2016-07-08	9	Control		5	1	Pre
	Trap barrier 3	2016-07-11	3	Trap barrier		6	2	Pre
	Control 3	2016-07-11	2	Control		6	2	Pre
	Control 1	2016-07-11	4	Control		6	2	Pre
	Trap barrier 1	2016-07-11	6	Trap barrier		6	2	Pre
	Control 3	2016-07-12	1	Control		7	2	Pre
	Trap barrier 3	2016-07-12	4	Trap barrier		7	2	Pre
	Trap barrier 1	2016-07-12	4	Trap barrier		7	2	Pre
	Control 1	2016-07-12	5	Control		7	2	Pre
	Trap barrier 2	2016-07-13	3	Trap barrier		8	2	Pre
	Control 2	2016-07-13	4	Control		8	2	Pre
	Trap barrier 3	2016-07-13	5	Trap barrier		8	2	Pre
	Control 3	2016-07-13	3	Control	wind	8	2	Pre
	Control 2	2016-07-15	4	Control		9	2	Pre
	Trap barrier 2	2016-07-15	4	Trap barrier		9	2	Pre
	Control 1	2016-07-15	8	Control		9	2	Pre
	Trap barrier 1	2016-07-15	5	Trap barrier		9	2	Pre
	Trap barrier 1	2016-07-18	4	Trap barrier		10	3	Post
	Control 1	2016-07-18	7	Control		10	3	Post
	Trap barrier 2	2016-07-18	5	Trap barrier		10	3	Post
	Control 2	2016-07-18	7	Control		10	3	Post
	Control 3	2016-07-19	3	Control		11	3	Post
	Trap barrier 3	2016-07-19	5	Trap barrier		11	3	Post
	Control 1	2016-07-19	4	Control		11	3	Post
	Trap barrier 1	2016-07-19	6	Trap barrier		11	3	Post
	Control 2	2016-07-20	4	Control		12	3	Post
	Trap barrier 2	2016-07-20	4	Trap barrier		12	3	Post
	Trap barrier 3	2016-07-20	5	Trap barrier		12	3	Post
	Control 3	2016-07-20	4	Control		12	3	Post
	Trap barrier 2	2016-07-21	3	Trap barrier		13	3	Post
	Control 2	2016-07-21	5	Control		13	3	Post
	Control 3	2016-07-21	4	Control		13	3	Post
	Trap barrier 3	2016-07-21	6	Trap barrier		13	3	Post
	Trap barrier 1	2016-07-22	3	Trap barrier		14	3	Post
	Control 1	2016-07-22	6	Control		14	3	Post
	Control 2	2016-07-22	8	Control		14	3	Post
	Trap barrier 2	2016-07-22	3	Trap barrier		14	3	Post
	Trap barrier 3	2016-07-25	2	Trap barrier	wind	15	4	Post
	Control 3	2016-07-25	4	Control		15	4	Post
	Control 1	2016-07-25	3	Control		15	4	Post
	Trap barrier 1	2016-07-25	4	Trap barrier		15	4	Post
	Control 3	2016-07-26	NA	Control	storm	16	4	Post
	Trap barrier 3	2016-07-26	NA	Trap barrier	storm	16	4	Post
	Trap barrier 1	2016-07-26	2	Trap barrier		16	4	Post
	Control 1	2016-07-26	3	Control		16	4	Post
	Trap barrier 2	2016-07-27	2	Trap barrier		17	4	Post
	Control 2	2016-07-27	4	Control		17	4	Post
	Trap barrier 3	2016-07-27	3	Trap barrier		17	4	Post
	Control 3	2016-07-27	6	Control		17	4	Post
	Control 2	2016-07-28	3	Control		18	4	Post
	Trap barrier 2	2016-07-28	2	Trap barrier		18	4	Post
	Control 1	2016-07-28	4	Control		18	4	Post
	Trap barrier 1	2016-07-28	8	Trap barrier		18	4	Post
	Trap barrier 1	2016-07-29	5	Trap barrier		19	4	Post
	Control 1	2016-07-29	3	Control		19	4	Post
	Trap barrier 2	2016-07-29	2	Trap barrier		20	4	Post
	Control 2	2016-07-29	4	Control		20	4	Post
	Control 3	2016-08-01	2	Control		20	5	Post
	Trap barrier 3	2016-08-01	2	Trap barrier		20	5	Post
	Control 1	2016-08-01	4	Control		21	5	Post
	Trap barrier 1	2016-08-01	4	Trap barrier		21	5	Post
	Control 2	2016-08-02	5	Control		21	5	Post
	Trap barrier 2	2016-08-02	3	Trap barrier		22	5	Post
	Trap barrier 3	2016-08-02	4	Trap barrier		22	5	Post
	Control 3	2016-08-02	3	Control		22	5	Post
	Trap barrier 2	2016-08-03	1	Trap barrier		22	5	Post
	Control 2	2016-08-03	4	Control		23	5	Post
	Control 3	2016-08-03	2	Control	wind	23	5	Post
	Trap barrier 3	2016-08-03	3	Trap barrier	wind	23	5	Post
	Trap barrier 1	2016-08-04	3	Trap barrier		23	5	Post
	Control 1	2016-08-04	3	Control		24	5	Post
	Control 2	2016-08-04	4	Control		24	5	Post
	Trap barrier 2	2016-08-04	2	Trap barrier		24	5	Post
	Trap barrier 3	2016-08-05	4	Trap barrier		25	5	Post
	Control 3	2016-08-05	3	Control		25	5	Post
	Control 1	2016-08-05	3	Control		25	6	Post
	Trap barrier 1	2016-08-05	7	Trap barrier		25	6	Post
	Control 3	2016-08-08	4	Control		26	6	Post
	Trap barrier 3	2016-08-08	2	Trap barrier		26	6	Post
	Trap barrier 1	2016-08-08	4	Trap barrier		26	6	Post
	Control 1	2016-08-08	4	Control		27	6	Post
	Trap barrier 2	2016-08-09	1	Trap barrier		27	6	Post
	Control 2	2016-08-09	6	Control		27	6	Post
	Trap barrier 3	2016-08-09	2	Trap barrier		28	6	Post
	Control 3	2016-08-09	4	Control		28	6	Post
	Control 2	2016-08-10	5	Control		28	6	Post
	Trap barrier 2	2016-08-10	2	Trap barrier		28	6	Post
	Control 1	2016-08-10	5	Control		29	6	Post
	Trap barrier 1	2016-08-10	4	Trap barrier		29	6	Post
	Trap barrier 1	2016-08-11	4	Trap barrier		29	6	Post
	Control 1	2016-08-11	4	Control		30	6	Post
	Trap barrier 2	2016-08-11	2	Trap barrier		30	6	Post
	Control 2	2016-08-11	7	Control		30	6	Post
	Control 3	2016-08-12	5	Control		31	6	Post
	Trap barrier 3	2016-08-12	3	Trap barrier		31	6	Post
	Control 1	2016-08-12	5	Control		31	6	Post
	Trap barrier 1	2016-08-12	2	Trap barrier		31	6	Post
	Control 2	2016-08-16	4	Control		32	7	Post
	Trap barrier 2	2016-08-16	2	Trap barrier		32	7	Post
	Trap barrier 3	2016-08-16	3	Trap barrier		32	7	Post
	Control 3	2016-08-16	3	Control		33	7	Post
	Trap barrier 2	2016-08-17	2	Trap barrier		33	7	Post
	Control 2	2016-08-17	5	Control		33	7	Post
	Control 3	2016-08-17	4	Control		33	7	Post
	Trap barrier 3	2016-08-17	2	Trap barrier		34	7	Post
	Trap barrier 1	2016-08-18	NA	Trap barrier	storm	34	7	Post
	Control 1	2016-08-18	NA	Control	storm	34	7	Post
	Control 2	2016-08-18	NA	Control	storm	35	7	Post
	Trap barrier 2	2016-08-18	NA	Trap barrier	storm	35	7	Post
	Trap barrier 3	2016-08-19	NA	Trap barrier	storm	35	7	Post
	Control 3	2016-08-19	3	Control		35	7	Post
	Control 1	2016-08-19	4	Control		36	7	Post
	Trap barrier 1	2016-08-19	2	Trap barrier		36	7	Post
	Control 3	2016-08-22	3	Control		37	8	Post
	Trap barrier 3	2016-08-22	1	Trap barrier		37	8	Post
	Trap barrier 1	2016-08-22	3	Trap barrier		37	8	Post
	Control 1	2016-08-22	7	Control		37	8	Post
	Trap barrier 2	2016-08-23	0	Trap barrier		38	8	Post
	Control 2	2016-08-23	7	Control		38	8	Post
	Trap barrier 3	2016-08-23	1	Trap barrier		38	8	Post
	Control 3	2016-08-23	4	Control		38	8	Post
	Control 2	2016-08-24	6	Control		39	8	Post
	Trap barrier 2	2016-08-24	0	Trap barrier		39	8	Post
	Control 1	2016-08-24	2	Control		39	8	Post
	Trap barrier 1	2016-08-24	1	Trap barrier		39	8	Post
	Trap barrier 1	2016-08-25	2	Trap barrier		40	8	Post
	Control 1	2016-08-25	5	Control		40	8	Post
	Trap barrier 2	2016-08-25	1	Trap barrier		40	8	Post
	Control 2	2016-08-25	6	Control		40	8	Post
	Control 3	2016-08-26	3	Control		41	8	Post
	Trap barrier 3	2016-08-26	0	Trap barrier		41	8	Post
	Control 1	2016-08-26	4	Control		41	8	Post
	Trap barrier 1	2016-08-26	1	Trap barrier		41	8	Post
	Control 2	2016-08-29	4	Control		42	9	Post
	Trap barrier 2	2016-08-29	0	Trap barrier		42	9	Post
	Trap barrier 3	2016-08-29	2	Trap barrier		42	9	Post
	Control 3	2016-08-29	3	Control		42	9	Post
	Trap barrier 2	2016-08-30	NA	Trap barrier	storm	43	9	Post
	Control 2	2016-08-30	NA	Control	storm	43	9	Post
	Control 3	2016-08-30	NA	Control	storm	43	9	Post
	Trap barrier 3	2016-08-30	NA	Trap barrier	storm	43	9	Post
	Trap barrier 1	2016-08-31	NA	Trap barrier	storm	44	9	Post
	Control 1	2016-08-31	3	Control		44	9	Post
	Control 2	2016-08-31	6	Control		44	9	Post
	Trap barrier 2	2016-08-31	0	Trap barrier		44	9	Post
	Trap barrier 3	2016-09-01	0	Trap barrier		45	9	Post
	Control 3	2016-09-01	4	Control		45	9	Post
	Control 1	2016-09-01	5	Control		45	9	Post
	Trap barrier 1	2016-09-01	0	Trap barrier		45	9	Post
	Control 3	2016-09-02	3	Control		46	9	Post
	Trap barrier 3	2016-09-02	1	Trap barrier		46	9	Post
	Trap barrier 1	2016-09-02	1	Trap barrier		46	9	Post
	Control 1	2016-09-02	3	Control		46	9	Post
	Trap barrier 2	2016-09-05	0	Trap barrier		47	10	Post
	Control 2	2016-09-05	5	Control		47	10	Post
	Trap barrier 3	2016-09-05	1	Trap barrier		47	10	Post
	Control 3	2016-09-05	2	Control		47	10	Post
	Control 2	2016-09-06	4	Control		48	10	Post
	Trap barrier 2	2016-09-06	1	Trap barrier		48	10	Post
	Control 1	2016-09-06	2	Control		48	10	Post
	Trap barrier 1	2016-09-06	0	Trap barrier		48	10	Post
	Trap barrier 1	2016-09-07	2	Trap barrier		49	10	Post
	Control 1	2016-09-07	4	Control		49	10	Post
	Trap barrier 2	2016-09-07	0	Trap barrier		49	10	Post
	Control 2	2016-09-07	3	Control		49	10	Post
	Control 3	2016-09-08	3	Control		50	10	Post
	Trap barrier 3	2016-09-08	2	Trap barrier		50	10	Post
	Control 1	2016-09-08	3	Control		50	10	Post
	Trap barrier 1	2016-09-08	0	Trap barrier		50	10	Post
	Control 2	2016-09-09	3	Control		51	10	Post
	Trap barrier 2	2016-09-09	0	Trap barrier		51	10	Post
	Trap barrier 3	2016-09-09	0	Trap barrier		51	10	Post
	Control 3	2016-09-09	2	Control		51	10	Post
	Trap barrier 2	2016-09-12	0	Trap barrier		52	11	Post
	Control 2	2016-09-12	4	Control		52	11	Post
	Control 3	2016-09-12	5	Control		52	11	Post
	Trap barrier 3	2016-09-12	0	Trap barrier		52	11	Post
	Trap barrier 1	2016-09-13	1	Trap barrier		53	11	Post
	Control 1	2016-09-13	4	Control		53	11	Post
	Control 2	2016-09-13	7	Control		53	11	Post
	Trap barrier 2	2016-09-13	0	Trap barrier		53	11	Post
	Trap barrier 3	2016-09-14	0	Trap barrier		54	11	Post
	Control 3	2016-09-14	4	Control		54	11	Post
	Control 1	2016-09-14	4	Control		54	11	Post
	Trap barrier 1	2016-09-14	0	Trap barrier		54	11	Post
	Control 3	2016-09-15	4	Control		55	11	Post
	Trap barrier 3	2016-09-15	1	Trap barrier		55	11	Post
	Trap barrier 1	2016-09-15	0	Trap barrier		55	11	Post
	Control 1	2016-09-15	2	Control		55	11	Post
	Trap barrier 2	2016-09-16	0	Trap barrier		56	11	Post
	Control 2	2016-09-16	5	Control		56	11	Post
	Trap barrier 3	2016-09-16	1	Trap barrier		56	11	Post
	Control 3	2016-09-16	1	Control		56	11	Post
	Control 2	2016-09-19	7	Control		57	12	Post
	Trap barrier 2	2016-09-19	0	Trap barrier		57	12	Post
	Control 1	2016-09-19	4	Control		57	12	Post
	Trap barrier 1	2016-09-19	0	Trap barrier		57	12	Post
	Trap barrier 1	2016-09-20	1	Trap barrier		58	12	Post
	Control 1	2016-09-20	2	Control		58	12	Post
	Trap barrier 2	2016-09-20	0	Trap barrier		58	12	Post
	Control 2	2016-09-20	1	Control		58	12	Post
	Control 3	2016-09-21	3	Control		59	12	Post
	Trap barrier 3	2016-09-21	1	Trap barrier		59	12	Post
	Control 1	2016-09-21	3	Control		59	12	Post
	Trap barrier 1	2016-09-21	0	Trap barrier		59	12	Post
	Control 2	2016-09-22	NA	Control	storm	60	12	Post
	Trap barrier 2	2016-09-22	NA	Trap barrier	storm	60	12	Post
	Trap barrier 3	2016-09-22	NA	Trap barrier	storm	60	12	Post
	Control 3	2016-09-22	NA	Control	storm	60	12	Post
	Trap barrier 2	2016-09-23	NA	Trap barrier	storm	61	12	Post
	Control 2	2016-09-23	3	Control		61	12	Post
	Control 3	2016-09-23	3	Control		61	12	Post
	Trap barrier 3	2016-09-23	0	Trap barrier		61	12	Post
	Trap barrier 1	2016-09-26	1	Trap barrier		62	13	Post
	Control 1	2016-09-26	6	Control		62	13	Post
	Control 2	2016-09-26	3	Control		62	13	Post
	Trap barrier 2	2016-09-26	0	Trap barrier		62	13	Post
	Trap barrier 3	2016-09-27	1	Trap barrier		63	13	Post
	Control 3	2016-09-27	4	Control		63	13	Post
	Control 1	2016-09-27	3	Control		63	13	Post
	Trap barrier 1	2016-09-27	0	Trap barrier		63	13	Post
	Control 3	2016-09-28	6	Control		64	13	Post
	Trap barrier 3	2016-09-28	0	Trap barrier		64	13	Post
	Trap barrier 1	2016-09-28	0	Trap barrier		64	13	Post
	Control 1	2016-09-28	1	Control		64	13	Post
	Trap barrier 2	2016-09-29	1	Trap barrier		65	13	Post
	Control 2	2016-09-29	4	Control		65	13	Post
	Trap barrier 3	2016-09-29	0	Trap barrier		65	13	Post
	Control 3	2016-09-29	1	Control		65	13	Post
	Control 2	2016-09-30	5	Control		66	13	Post
	Trap barrier 2	2016-09-30	0	Trap barrier		66	13	Post
	Control 1	2016-09-30	2	Control		66	13	Post
	Trap barrier 1	2016-09-30	0	Trap barrier		66	13	Post
